# Supplementary material for: First record of the genus Plynnon Deeleman-Reinhold, 2001 from China, with the description of a new species (Araneae, Phrurolithidae)
Source: Biodivers Data J. 2022 May 11;10:e85029. doi: 10.3897/BDJ.10.e85029 (PMC9848520; doi:10.3897/BDJ.10.e85029)
Supplement: XML Treatment for Plynnon aduncum [file BDJ.10.e85029-treatment1.xml]

<!DOCTYPE tp:taxon-treatment
  PUBLIC "-//TaxonX//DTD Taxonomic Treatment Publishing DTD v0 20100105//EN" "tax-treatment-NSO.dtd">
<tp:taxon-treatment xmlns:tp="http://www.plazi.org/taxpub"><tp:treatment-meta><mixed-citation publication-type="journal"><person-group><name><surname>Jin</surname><given-names>Chi</given-names></name><name><surname>Li</surname><given-names>Xiaoling</given-names></name><name><surname>Zhang</surname><given-names>Feng</given-names></name></person-group><article-title>First record of the genus <italic><tp:taxon-name><tp:taxon-name-part taxon-name-part-type="genus" reg="Plynnon">Plynnon</tp:taxon-name-part></tp:taxon-name></italic> Deeleman-Reinhold, 2001 from China, with the description of a new species (<tp:taxon-name><tp:taxon-name-part taxon-name-part-type="order">Araneae</tp:taxon-name-part></tp:taxon-name>, <tp:taxon-name><tp:taxon-name-part taxon-name-part-type="family">Phrurolithidae</tp:taxon-name-part></tp:taxon-name>)</article-title><source>Biodivers Data J</source><day>11</day><month>05</month><year>2022</year><volume>10</volume><pub-id pub-id-type="doi">10.3897/BDJ.10.e85029</pub-id></mixed-citation></tp:treatment-meta><tp:nomenclature><tp:taxon-name>
            <object-id xmlns:xlink="http://www.w3.org/1999/xlink" content-type="arpha" xlink:type="simple">D4FDFE48-F802-564D-9624-85A1F6839135</object-id>
            <tp:taxon-name-part taxon-name-part-type="genus">Plynnon</tp:taxon-name-part>
            <tp:taxon-name-part taxon-name-part-type="species">aduncum</tp:taxon-name-part>
            <object-id xmlns:xlink="http://www.w3.org/1999/xlink" content-type="zoobank" xlink:type="simple" object-id-type="ZooBank">32B7CC12-149A-484D-9689-FC7B9B104BEE</object-id>
          </tp:taxon-name><tp:taxon-authority>Jin, Li &amp; Zhang</tp:taxon-authority><tp:taxon-status xmlns:xlink="http://www.w3.org/1999/xlink" xlink:type="simple">sp. n.</tp:taxon-status></tp:nomenclature><tp:treatment-sec sec-type="materials"><title>Materials</title><list list-type="alpha-lower" list-content="occurrences"><list-item><p><bold>Type status:</bold> <named-content xmlns:xlink="http://www.w3.org/1999/xlink" content-type="dwc:typeStatus" xlink:type="simple">Holotype</named-content>. <bold>Taxon:</bold> scientificName: <named-content xmlns:xlink="http://www.w3.org/1999/xlink" content-type="dwc:scientificName" xlink:type="simple"><italic><tp:taxon-name><tp:taxon-name-part taxon-name-part-type="genus" reg="Plynnon">Plynnon</tp:taxon-name-part><tp:taxon-name-part taxon-name-part-type="species" reg="aduncum">aduncum</tp:taxon-name-part></tp:taxon-name></italic></named-content>; order: <named-content xmlns:xlink="http://www.w3.org/1999/xlink" content-type="dwc:order" xlink:type="simple"><tp:taxon-name><tp:taxon-name-part taxon-name-part-type="order">Araneae</tp:taxon-name-part></tp:taxon-name></named-content>; family: <named-content xmlns:xlink="http://www.w3.org/1999/xlink" content-type="dwc:family" xlink:type="simple"><tp:taxon-name><tp:taxon-name-part taxon-name-part-type="family">Phrurolithidae</tp:taxon-name-part></tp:taxon-name></named-content>; genus: <named-content xmlns:xlink="http://www.w3.org/1999/xlink" content-type="dwc:genus" xlink:type="simple"><tp:taxon-name><tp:taxon-name-part taxon-name-part-type="genus">Plynnon</tp:taxon-name-part></tp:taxon-name></named-content>; <bold>Location:</bold> country: <named-content xmlns:xlink="http://www.w3.org/1999/xlink" content-type="dwc:country" xlink:type="simple">China</named-content>; stateProvince: <named-content xmlns:xlink="http://www.w3.org/1999/xlink" content-type="dwc:stateProvince" xlink:type="simple">Yunnan</named-content>; county: <named-content xmlns:xlink="http://www.w3.org/1999/xlink" content-type="dwc:county" xlink:type="simple">Tengchong</named-content>; municipality: <named-content xmlns:xlink="http://www.w3.org/1999/xlink" content-type="dwc:municipality" xlink:type="simple">Baoshan</named-content>; locality: <named-content xmlns:xlink="http://www.w3.org/1999/xlink" content-type="dwc:locality" xlink:type="simple">Shangying Village</named-content>; verbatimElevation: <named-content xmlns:xlink="http://www.w3.org/1999/xlink" content-type="dwc:verbatimElevation" xlink:type="simple">1479</named-content>; verbatimLatitude: <named-content xmlns:xlink="http://www.w3.org/1999/xlink" content-type="dwc:verbatimLatitude" xlink:type="simple">25.018151°N</named-content>; verbatimLongitude: <named-content xmlns:xlink="http://www.w3.org/1999/xlink" content-type="dwc:verbatimLongitude" xlink:type="simple">98.687632°E</named-content>; <bold>Event:</bold> year: <named-content xmlns:xlink="http://www.w3.org/1999/xlink" content-type="dwc:year" xlink:type="simple">2017</named-content>; month: <named-content xmlns:xlink="http://www.w3.org/1999/xlink" content-type="dwc:month" xlink:type="simple">6</named-content>; day: <named-content xmlns:xlink="http://www.w3.org/1999/xlink" content-type="dwc:day" xlink:type="simple">10</named-content></p></list-item><list-item><p><bold>Type status:</bold> <named-content xmlns:xlink="http://www.w3.org/1999/xlink" content-type="dwc:typeStatus" xlink:type="simple">Paratype</named-content>. <bold>Taxon:</bold> scientificName: <named-content xmlns:xlink="http://www.w3.org/1999/xlink" content-type="dwc:scientificName" xlink:type="simple"><italic><tp:taxon-name><tp:taxon-name-part taxon-name-part-type="genus" reg="Plynnon">Plynnon</tp:taxon-name-part><tp:taxon-name-part taxon-name-part-type="species" reg="aduncum">aduncum</tp:taxon-name-part></tp:taxon-name></italic></named-content>; order: <named-content xmlns:xlink="http://www.w3.org/1999/xlink" content-type="dwc:order" xlink:type="simple"><tp:taxon-name><tp:taxon-name-part taxon-name-part-type="order">Araneae</tp:taxon-name-part></tp:taxon-name></named-content>; family: <named-content xmlns:xlink="http://www.w3.org/1999/xlink" content-type="dwc:family" xlink:type="simple"><tp:taxon-name><tp:taxon-name-part taxon-name-part-type="family">Phrurolithidae</tp:taxon-name-part></tp:taxon-name></named-content>; genus: <named-content xmlns:xlink="http://www.w3.org/1999/xlink" content-type="dwc:genus" xlink:type="simple"><tp:taxon-name><tp:taxon-name-part taxon-name-part-type="genus">Plynnon</tp:taxon-name-part></tp:taxon-name></named-content>; <bold>Location:</bold> country: <named-content xmlns:xlink="http://www.w3.org/1999/xlink" content-type="dwc:country" xlink:type="simple">China</named-content>; stateProvince: <named-content xmlns:xlink="http://www.w3.org/1999/xlink" content-type="dwc:stateProvince" xlink:type="simple">Yunnan</named-content>; county: <named-content xmlns:xlink="http://www.w3.org/1999/xlink" content-type="dwc:county" xlink:type="simple">Tengchong</named-content>; municipality: <named-content xmlns:xlink="http://www.w3.org/1999/xlink" content-type="dwc:municipality" xlink:type="simple">Baoshan</named-content>; locality: <named-content xmlns:xlink="http://www.w3.org/1999/xlink" content-type="dwc:locality" xlink:type="simple">Shangying Village</named-content>; verbatimElevation: <named-content xmlns:xlink="http://www.w3.org/1999/xlink" content-type="dwc:verbatimElevation" xlink:type="simple">1479</named-content>; verbatimLatitude: <named-content xmlns:xlink="http://www.w3.org/1999/xlink" content-type="dwc:verbatimLatitude" xlink:type="simple">25.018151°N</named-content>; verbatimLongitude: <named-content xmlns:xlink="http://www.w3.org/1999/xlink" content-type="dwc:verbatimLongitude" xlink:type="simple">98.687632°E</named-content>; <bold>Event:</bold> year: <named-content xmlns:xlink="http://www.w3.org/1999/xlink" content-type="dwc:year" xlink:type="simple">2017</named-content>; month: <named-content xmlns:xlink="http://www.w3.org/1999/xlink" content-type="dwc:month" xlink:type="simple">6</named-content>; day: <named-content xmlns:xlink="http://www.w3.org/1999/xlink" content-type="dwc:day" xlink:type="simple">11</named-content></p></list-item></list></tp:treatment-sec><tp:treatment-sec sec-type="Description"><title>Description</title><p>Male (holotype) (Fig. <xref ref-type="fig" rid="F7818857">1</xref>A–D, Fig. <xref ref-type="fig" rid="F7859581">2</xref> and Fig. <xref ref-type="fig" rid="F7818865">4</xref>A–C). Total length 2.92: carapace 1.36 long, 1.07 wide, width/length 0.79; abdomen 1.56 long, 0.85 wide. Carapace oval, reddish-brown, with large dark markings on middle and rear; thoracic groove absent and fovea indistinct (Fig. <xref ref-type="fig" rid="F7818857">1</xref>A). Ocular area black; AER and PER recurved in dorsal view, AER slightly procurved in front view (Fig. <xref ref-type="fig" rid="F7818857">1</xref>C, D). Eye sizes and interdistances: AME 0.07, ALE 0.07, PME 0.04, PLE 0.07; AME–AME 0.04, AME–ALE 0.01, ALE–ALE 0.18, PME–PME 0.10, PME–PLE 0.05, PLE–PLE 0.28, ALE–PLE 0.05. OAW 0.37, CRW 0.53, OAW/CRW 0.70. CRW/carapace width 0.50. MOA 0.16 long, front width 0.17, back width 0.20. Clypeus height 0.14. Chilum (Fig. <xref ref-type="fig" rid="F7818857">1</xref>D) semicircular, sclerotized and dark brown. Chelicerae reddish-brown, anterior spines absent, with two promarginal and two retromarginal teeth. Endites brown. Labium dark brown and as wide as long (Fig. <xref ref-type="fig" rid="F7818857">1</xref>B). Sternum yellowish-brown, longer than wide, with dark margins and dark ribbed pattern in middle, precoxal triangles and intercoxal sclerites distinct (Fig. <xref ref-type="fig" rid="F7818857">1</xref>B). Leg I dark brown, with broad white band on 2/3 of tibia distally; legs II–IV light yellow, with balck stripes present on both sides of femora, patellae, tibiae and metatarsi. Measurements of legs: leg I 3.23 (0.93 + 0.37 + 0.77 + 0.64 + 0.52), II 3.01 (0.84 + 0.35 + 0.65 + 0.63 + 0.54), III 2.81 (0.77 + 0.34 + 0.58 + 0.61 + 0.51), IV 4.21 (1.14 + 0.14 + 0.92 + 1.00 + 0.74). Leg formula: 4123. Leg spination: tibiae: I plv 4 rlv 4, II plv 4 rlv 3; metatarsi: I–II plv 1 rlv 1. Abdomen long oval, black; anterior 2/3 with a narrow dorsal scutum and two pairs of inconspicuous transverse white bands (Fig. <xref ref-type="fig" rid="F7818857">1</xref>A).</p><p>Palp as illustrated (Fig. <xref ref-type="fig" rid="F7859581">2</xref> and Fig. <xref ref-type="fig" rid="F7818865">4</xref>A–C). Femur with a cup-shaped retrolateral distal boss; patellar and tibial apophyses absent. Tegulum pyriform, with an ovate subapical protrusion; sperm duct U-shaped and short, only present in apical half of tegulum. Embolus beak-shaped, with sharp tip pointed retrolaterally. Cymbium apically with a tuft of thick, flat setae around the apex of embolus.</p><p>Female (Fig. <xref ref-type="fig" rid="F7818857">1</xref>E–H, Fig. <xref ref-type="fig" rid="F7859585">3</xref> and Fig. <xref ref-type="fig" rid="F7818865">4</xref>D–E). Total length 3.61: carapace 1.42 long, 1.10 wide, width:length = 0.77; abdomen 2.19 long, 1.35 wide. Eye sizes and interdistances: AME 0.06, ALE 0.07, PME 0.04, PLE 0.07; AME–AME 0.05, AME–ALE 0.01, ALE–ALE 0.19, PME–PME 0.13, PME–PLE 0.05, PLE–PLE 0.31, ALE–PLE 0.06. OAW 0.39, CRW 0.69, OAW: CRW= 0.57. CRW: carapace width = 0.62. MOA 0.17 long, front width 0.17, back width 0.21. Clypeus height 0.12, 2 times AME diameter. Leg I dark brown, with broad white band on two-thirds of tibia distally (Fig. <xref ref-type="fig" rid="F7859585">3</xref>C–D). Measurements of legs: leg I 3.69 (1.06 + 0.42 + 0.89 + 0.69 + 0.63), II 3.38 (0.98 + 0.37 + 0.76 + 0.66 + 0.61), III 3.11 (0.85 + 0.37 + 0.66 + 0.68 + 0.55), IV 3.83 (1.33 + 0.42 + 0.11 + 1.17 + 0.80). Leg formula: 4123. Leg spination: tibiae: I plv 5 rlv 4, II plv 4 rlv 3; metatarsi: I–II plv 1 rlv 1. Abdomen with conspicuous transverse white bands (Fig. <xref ref-type="fig" rid="F7818857">1</xref>E). Other somatic characters as in male.</p><p>Epigyne (Fig. <xref ref-type="fig" rid="F7859585">3</xref>A and Fig. <xref ref-type="fig" rid="F7818865">4</xref>D): poorly sclerotized, spermathecae and copulatory ducts visible through translucent cuticle; copulatory openings small, located posteriorly, separated by about four spermatheca lengths. Vulva (Fig. <xref ref-type="fig" rid="F7859585">3</xref>B and Fig. <xref ref-type="fig" rid="F7818865">4</xref>E): copulatory ducts directed laterally, anterior part hook-shaped; bursae large, kidney-shaped, with sclerotized bases; spermathecae long oval, close to each other; connecting tubes curved, connecting bursal bases and spermathecae.</p></tp:treatment-sec><tp:treatment-sec sec-type="Diagnosis"><title>Diagnosis</title><p>The new species is similar to <italic><tp:taxon-name><tp:taxon-name-part taxon-name-part-type="genus" reg="Plynnon">Plynnon</tp:taxon-name-part><tp:taxon-name-part taxon-name-part-type="species" reg="zborowskii">zborowskii</tp:taxon-name-part></tp:taxon-name></italic> in having a pyriform palpal tegulum and the long oval spermathecae that have similar position, but can be distinguished by: 1) embolus beak-shaped (Fig. <xref ref-type="fig" rid="F7859581">2</xref>B and Fig. <xref ref-type="fig" rid="F7818865">4</xref>B) vs. S-shaped in <italic><tp:taxon-name><tp:taxon-name-part taxon-name-part-type="genus" reg="Plynnon">P.</tp:taxon-name-part><tp:taxon-name-part taxon-name-part-type="species" reg="zborowskii">zborowskii</tp:taxon-name-part></tp:taxon-name></italic> (<xref ref-type="bibr" rid="B7806358">Deeleman-Reinhold 2001</xref>: 440, fig. 718); 2) femoral distal boss of male palp present (Fig. <xref ref-type="fig" rid="F7859581">2</xref>C and Fig. <xref ref-type="fig" rid="F7818865">4</xref>C) vs. absent in <italic><tp:taxon-name><tp:taxon-name-part taxon-name-part-type="genus" reg="Plynnon">P.</tp:taxon-name-part><tp:taxon-name-part taxon-name-part-type="species" reg="zborowskii">zborowskii</tp:taxon-name-part></tp:taxon-name></italic> (<xref ref-type="bibr" rid="B7806358">Deeleman-Reinhold 2001</xref>: 440, fig. 719); 3) the position of copulatory openings is almost parallel to the bases of the bursae (Fig. <xref ref-type="fig" rid="F7859585">3</xref>A and Fig. <xref ref-type="fig" rid="F7818865">4</xref>D) vs. noticeably posterior in <italic><tp:taxon-name><tp:taxon-name-part taxon-name-part-type="genus" reg="Plynnon">P.</tp:taxon-name-part><tp:taxon-name-part taxon-name-part-type="species" reg="zborowskii">zborowskii</tp:taxon-name-part></tp:taxon-name></italic> (<xref ref-type="bibr" rid="B7806358">Deeleman-Reinhold 2001</xref>: 440, fig. 720); 4) the middle part of the copulatory ducts almost straight (Fig. <xref ref-type="fig" rid="F7859585">3</xref>B and Fig. <xref ref-type="fig" rid="F7818865">4</xref>E) vs. folded in <italic><tp:taxon-name><tp:taxon-name-part taxon-name-part-type="genus" reg="Plynnon">P.</tp:taxon-name-part><tp:taxon-name-part taxon-name-part-type="species" reg="zborowskii">zborowskii</tp:taxon-name-part></tp:taxon-name></italic> (<xref ref-type="bibr" rid="B7806358">Deeleman-Reinhold 2001</xref>: 440, fig. 720).</p></tp:treatment-sec><tp:treatment-sec sec-type="Etymology"><title>Etymology</title><p>The specific name is a Latin adjective meaning “hooked”. It refers to the front part of copulatory ducts curved as hook-shaped.</p></tp:treatment-sec><tp:treatment-sec sec-type="Distribution"><title>Distribution</title><p>Known only from the type locality (Yunnan, China) (Fig. <xref ref-type="fig" rid="F7859644">5</xref>).</p></tp:treatment-sec><tp:treatment-sec><!--Section generated to contain objects referenced in tp:taxon-treatment.--><fig id="F7818857" position="float" orientation="portrait"><object-id xmlns:xlink="http://www.w3.org/1999/xlink" content-type="arpha" xlink:type="simple">6BB69EBC-1493-5C81-B583-110714D59E2D</object-id><object-id xmlns:xlink="http://www.w3.org/1999/xlink" content-type="doi" xlink:type="simple">10.3897/BDJ.10.e85029.figure1</object-id><label>Figure 1.</label><caption><p><italic><tp:taxon-name><tp:taxon-name-part taxon-name-part-type="genus" reg="Plynnon">Plynnon</tp:taxon-name-part><tp:taxon-name-part taxon-name-part-type="species" reg="aduncum">aduncum</tp:taxon-name-part></tp:taxon-name></italic> sp. n. <bold>A</bold> male habitus, dorsal view; <bold>B</bold> same, ventral view; <bold>C</bold> male ocular area, dorsal view; <bold>D</bold> male cephalothorax, frontal view; <bold>E</bold> female habitus, dorsal view; <bold>F</bold> same, ventral view; <bold>G</bold> female ocular area, dorsal view; <bold>H</bold> female cephalothorax, frontal view.</p></caption><graphic xmlns:xlink="http://www.w3.org/1999/xlink" xlink:href="bdj-10-e85029-g001.jpg" position="float" id="oo_667853.jpg" orientation="portrait" xlink:type="simple"><uri content-type="original_file" xlink:type="simple">https://binary.pensoft.net/fig/667853</uri></graphic></fig><fig id="F7859581" position="float" orientation="portrait"><object-id xmlns:xlink="http://www.w3.org/1999/xlink" content-type="arpha" xlink:type="simple">88307897-FB1E-5702-AD9F-A3B6AD2DEFEA</object-id><object-id xmlns:xlink="http://www.w3.org/1999/xlink" content-type="doi" xlink:type="simple">10.3897/BDJ.10.e85029.figure2</object-id><label>Figure 2.</label><caption><p><italic><tp:taxon-name><tp:taxon-name-part taxon-name-part-type="genus" reg="Plynnon">Plynnon</tp:taxon-name-part><tp:taxon-name-part taxon-name-part-type="species" reg="aduncum">aduncum</tp:taxon-name-part></tp:taxon-name></italic> sp. n. <bold>A</bold> male left palp, prolateral view; <bold>B</bold> same, ventral view; <bold>C</bold> same, retrorolateral view.</p></caption><graphic xmlns:xlink="http://www.w3.org/1999/xlink" xlink:href="bdj-10-e85029-g002.jpg" position="float" id="oo_678144.jpg" orientation="portrait" xlink:type="simple"><uri content-type="original_file" xlink:type="simple">https://binary.pensoft.net/fig/678144</uri></graphic></fig><fig id="F7818865" position="float" orientation="portrait"><object-id xmlns:xlink="http://www.w3.org/1999/xlink" content-type="arpha" xlink:type="simple">748A614B-CDC2-5CD5-9DAE-5AA0E2C91B43</object-id><object-id xmlns:xlink="http://www.w3.org/1999/xlink" content-type="doi" xlink:type="simple">10.3897/BDJ.10.e85029.figure4</object-id><label>Figure 4.</label><caption><p><italic><tp:taxon-name><tp:taxon-name-part taxon-name-part-type="genus" reg="Plynnon">Plynnon</tp:taxon-name-part><tp:taxon-name-part taxon-name-part-type="species" reg="aduncum">aduncum</tp:taxon-name-part></tp:taxon-name></italic> sp. n. <bold>A</bold> male left palp, prolateral view; <bold>B</bold> same, ventral view; <bold>C</bold> same, retrorolateral view; <bold>D</bold> epigyne, ventral view; <bold>E</bold> vulva, dorsal view. Abbreviations: B, bursa; CD, copulatory duct; CO, copulatory opening; CT, connecting tube; E, embolus; FDB, femoral distal boss; S, spermatheca.</p></caption><graphic xmlns:xlink="http://www.w3.org/1999/xlink" xlink:href="bdj-10-e85029-g004.jpg" position="float" id="oo_667855.jpg" orientation="portrait" xlink:type="simple"><uri content-type="original_file" xlink:type="simple">https://binary.pensoft.net/fig/667855</uri></graphic></fig><fig id="F7859585" position="float" orientation="portrait"><object-id xmlns:xlink="http://www.w3.org/1999/xlink" content-type="arpha" xlink:type="simple">07C39A5C-5265-5BD4-BEBA-9368AC5C7848</object-id><object-id xmlns:xlink="http://www.w3.org/1999/xlink" content-type="doi" xlink:type="simple">10.3897/BDJ.10.e85029.figure3</object-id><label>Figure 3.</label><caption><p><italic><tp:taxon-name><tp:taxon-name-part taxon-name-part-type="genus" reg="Plynnon">Plynnon</tp:taxon-name-part><tp:taxon-name-part taxon-name-part-type="species" reg="aduncum">aduncum</tp:taxon-name-part></tp:taxon-name></italic> sp. n. <bold>A</bold> epigyne, ventral view; <bold>B</bold> vulva, dorsal view; <bold>C</bold> female tibia I, prolateral view; D same, retrolateral view.</p></caption><graphic xmlns:xlink="http://www.w3.org/1999/xlink" xlink:href="bdj-10-e85029-g003.jpg" position="float" id="oo_678145.jpg" orientation="portrait" xlink:type="simple"><uri content-type="original_file" xlink:type="simple">https://binary.pensoft.net/fig/678145</uri></graphic></fig><fig id="F7859644" position="float" orientation="portrait"><object-id xmlns:xlink="http://www.w3.org/1999/xlink" content-type="arpha" xlink:type="simple">9C365402-F1C5-566C-802F-9171682E40FA</object-id><object-id xmlns:xlink="http://www.w3.org/1999/xlink" content-type="doi" xlink:type="simple">10.3897/BDJ.10.e85029.figure5</object-id><label>Figure 5.</label><caption><p>Distribution of <italic><tp:taxon-name><tp:taxon-name-part taxon-name-part-type="genus" reg="Plynnon">Plynnon</tp:taxon-name-part><tp:taxon-name-part taxon-name-part-type="species" reg="aduncum">aduncum</tp:taxon-name-part></tp:taxon-name></italic> sp. n. (red circle).</p></caption><graphic xmlns:xlink="http://www.w3.org/1999/xlink" xlink:href="bdj-10-e85029-g005.jpg" position="float" id="oo_678174.jpg" orientation="portrait" xlink:type="simple"><uri content-type="original_file" xlink:type="simple">https://binary.pensoft.net/fig/678174</uri></graphic></fig></tp:treatment-sec><ref-list><ref id="B7806358"><element-citation xmlns:xlink="http://www.w3.org/1999/xlink" publication-type="book" xlink:type="simple"><person-group person-group-type="author"><name name-style="western"><surname>Deeleman-Reinhold</surname><given-names>C. L.</given-names></name></person-group><year>2001</year><source>Forest spiders of South East Asia: with a revision of the sac and ground spiders (<tp:taxon-name><tp:taxon-name-part taxon-name-part-type="order">Araneae</tp:taxon-name-part></tp:taxon-name>: <tp:taxon-name><tp:taxon-name-part taxon-name-part-type="family">Clubionidae</tp:taxon-name-part></tp:taxon-name>, <tp:taxon-name><tp:taxon-name-part taxon-name-part-type="family">Corinnidae</tp:taxon-name-part></tp:taxon-name>, <tp:taxon-name><tp:taxon-name-part taxon-name-part-type="family">Liocranidae</tp:taxon-name-part></tp:taxon-name>, <tp:taxon-name><tp:taxon-name-part taxon-name-part-type="family">Gnaphosidae</tp:taxon-name-part></tp:taxon-name>, <tp:taxon-name><tp:taxon-name-part taxon-name-part-type="family">Prodidomidae</tp:taxon-name-part></tp:taxon-name> and <tp:taxon-name><tp:taxon-name-part taxon-name-part-type="family">Trochanterriidae</tp:taxon-name-part></tp:taxon-name> [sic])</source><publisher-name>Brill</publisher-name><publisher-loc>Leiden</publisher-loc><isbn>90-04-11959-0</isbn><pub-id pub-id-type="doi">10.1163/9789004475588</pub-id></element-citation></ref></ref-list></tp:taxon-treatment>
